# Supplementary material for: Morphometric similarity networks discriminate patients with lumbar disc herniation from healthy controls and predict pain intensity
Source: Front Netw Physiol. 2022 Oct 25;2:992662. doi: 10.3389/fnetp.2022.992662 (PMC10013053; doi:10.3389/fnetp.2022.992662)
Supplement: Supplementary file 1 [file Table2.xlsx]

## Sheet: table_S2
	Subregion1						Subregion2						Beta (10-4)
	Hemisphere	Subregion	Part	Centroid Coordinates			Hemisphere	Subregion	Part	Centroid Coordinates
	lh	lateraloccipital	part4	-45.166	-77.34	4.5831	lh	caudalmiddlefrontal	part1	-33.266	20.2	45.348	1.5404
	lh	postcentral	part3	-29.604	-33.27	62.904	lh	caudalmiddlefrontal	part1	-33.266	20.2	45.348	-1.5238
	lh	fusiform	part2	-34.772	-9.2996	-35.173	lh	caudalmiddlefrontal	part3	-38.795	12.585	33.279	1.4151
	lh	parstriangularis	part1	-48.102	30.819	5.2278	lh	caudalmiddlefrontal	part3	-38.795	12.585	33.279	-1.4552
	rh	isthmuscingulate	part2	5.0817	-43.031	27.895	lh	caudalmiddlefrontal	part3	-38.795	12.585	33.279	1.4583
	lh	caudalmiddlefrontal	part3	-38.795	12.585	33.279	lh	fusiform	part2	-34.772	-9.2996	-35.173	1.4151
	rh	cuneus	part3	8.6302	-72.195	16.803	lh	fusiform	part2	-34.772	-9.2996	-35.173	-1.4964
	rh	medialorbitofrontal	part2	6.6366	19.291	-18.221	lh	fusiform	part5	-38.897	-60.875	-16.664	-1.6016
	rh	insula	part1	36.196	9.1734	-11.674	lh	fusiform	part5	-38.897	-60.875	-16.664	-1.6905
	rh	insula	part1	36.196	9.1734	-11.674	lh	isthmuscingulate	part1	-8.6169	-48.172	7.7319	-1.4839
	lh	caudalmiddlefrontal	part1	-33.266	20.2	45.348	lh	lateraloccipital	part4	-45.166	-77.34	4.5831	1.5404
	rh	inferiorparietal	part10	46.551	-64.835	30.294	lh	lateraloccipital	part4	-45.166	-77.34	4.5831	-1.4797
	lh	precentral	part9	-47.849	-7.087	39.929	lh	lingual	part5	-14.722	-63.34	0.89487	-1.4608
	lh	middletemporal	part2	-56.849	-58.883	2.3819	lh	middletemporal	part1	-59.379	-14.5	-22.706	1.408
	lh	middletemporal	part1	-59.379	-14.5	-22.706	lh	middletemporal	part2	-56.849	-58.883	2.3819	1.408
	rh	cuneus	part1	7.9701	-78.014	26.548	lh	middletemporal	part2	-56.849	-58.883	2.3819	1.4029
	rh	lingual	part2	8.1982	-89.141	-8.5737	lh	middletemporal	part2	-56.849	-58.883	2.3819	1.4937
	rh	rostralmiddlefrontal	part4	38.776	49.49	5.1107	lh	middletemporal	part2	-56.849	-58.883	2.3819	1.9812
	rh	superiortemporal	part3	53.18	1.8829	-14.545	lh	parsorbitalis	part1	-41.443	40.408	-12.178	-1.4386
	lh	caudalmiddlefrontal	part3	-38.795	12.585	33.279	lh	parstriangularis	part1	-48.102	30.819	5.2278	-1.4552
	rh	fusiform	part4	36.035	-34.845	-22.614	lh	parstriangularis	part2	-40.487	31.111	-0.50213	1.5514
	lh	caudalmiddlefrontal	part1	-33.266	20.2	45.348	lh	postcentral	part3	-29.604	-33.27	62.904	-1.5238
	rh	superiorfrontal	part8	11.492	46.988	37.341	lh	precentral	part8	-42.152	-6.4378	47.717	-1.6403
	rh	superiorfrontal	part11	9.2005	24.389	53.686	lh	precentral	part8	-42.152	-6.4378	47.717	-1.7631
	rh	superiorfrontal	part12	16.003	36.525	45.571	lh	precentral	part8	-42.152	-6.4378	47.717	-1.4877
	rh	superiorfrontal	part13	9.6622	30.315	45.207	lh	precentral	part8	-42.152	-6.4378	47.717	-1.4982
	lh	lingual	part5	-14.722	-63.34	0.89487	lh	precentral	part9	-47.849	-7.087	39.929	-1.4608
	rh	rostralmiddlefrontal	part4	38.776	49.49	5.1107	lh	precentral	part9	-47.849	-7.087	39.929	-1.4193
	rh	lateraloccipital	part5	43.316	-78.805	-11.404	lh	precuneus	part4	-9.2608	-44.096	43.358	1.4708
	rh	precuneus	part6	7.5625	-66.638	37.238	lh	precuneus	part5	-7.174	-69.685	35.982	-1.591
	rh	postcentral	part8	48.387	-19.412	45.558	lh	precuneus	part6	-7.305	-61.735	48.466	-1.4749
	lh	supramarginal	part3	-54.164	-47.447	39.001	lh	rostralanteriorcingulate	part1	-5.0207	35.551	2.4731	1.6405
	lh	superiorfrontal	part8	-10.007	10.758	61.434	lh	superiorfrontal	part1	-11.063	61.803	6.2995	1.4104
	rh	precuneus	part4	17.347	-68.079	26.266	lh	superiorfrontal	part3	-9.0207	52.775	15.417	-1.4532
	rh	rostralmiddlefrontal	part9	38.413	43.921	19.272	lh	superiorfrontal	part3	-9.0207	52.775	15.417	1.5394
	rh	postcentral	part7	43.566	-23.449	53.868	lh	superiorfrontal	part7	-7.8667	41.423	31.085	-1.4959
	lh	superiorfrontal	part1	-11.063	61.803	6.2995	lh	superiorfrontal	part8	-10.007	10.758	61.434	1.4104
	rh	postcentral	part3	28.371	-33.301	63.25	lh	superiorfrontal	part12	-17.762	21.068	55.61	-1.4409
	rh	precentral	part1	50.415	1.973	7.995	lh	superiorfrontal	part13	-6.9395	28.798	44.5	1.7987
	rh	middletemporal	part4	56.269	-57.782	3.1347	lh	superiorparietal	part8	-23.65	-73.056	29.861	1.4442
	lh	rostralanteriorcingulate	part1	-5.0207	35.551	2.4731	lh	supramarginal	part3	-54.164	-47.447	39.001	1.6405
	rh	medialorbitofrontal	part2	6.6366	19.291	-18.221	rh	caudalmiddlefrontal	part1	37.199	10.574	33.786	-1.5388
	lh	middletemporal	part2	-56.849	-58.883	2.3819	rh	cuneus	part1	7.9701	-78.014	26.548	1.4029
	rh	postcentral	part7	43.566	-23.449	53.868	rh	cuneus	part2	6.2011	-89.291	13.002	-1.4689
	lh	fusiform	part2	-34.772	-9.2996	-35.173	rh	cuneus	part3	8.6302	-72.195	16.803	-1.4964
	lh	parstriangularis	part2	-40.487	31.111	-0.50213	rh	fusiform	part4	36.035	-34.845	-22.614	1.5514
	rh	parsorbitalis	part1	42.385	41.078	-11.352	rh	inferiorparietal	part2	37.366	-80.32	21.612	-1.7202
