# Supplementary material for: Morphometric similarity networks discriminate patients with lumbar disc herniation from healthy controls and predict pain intensity
Source: Front Netw Physiol. 2022 Oct 25;2:992662. doi: 10.3389/fnetp.2022.992662 (PMC10013053; doi:10.3389/fnetp.2022.992662)
Supplement: Supplementary file 2 [file Table3.xlsx]

## Sheet: table_S3
		Subregion1						Subregion2						Beta (10-3)
		Hemisphere	Subregion	Part	Centroid Coordinates			Hemisphere	Subregion	Part	Centroid Coordinates
		lh	parsopercularis	part3	-45.812	13.245	17.796	lh	caudalmiddlefrontal	part1	-33.266	20.2	45.348	5.3286
		lh	parsopercularis	part2	-44.486	11.435	5.6531	lh	caudalmiddlefrontal	part4	-39.715	11.341	48.846	5.7388
		lh	precentral	part2	-49.771	0.85905	7.7181	lh	inferiorparietal	part6	-37.123	-69.533	43.259	5.7621
		rh	caudalmiddlefrontal	part4	36.442	12.222	48.854	lh	inferiorparietal	part6	-37.123	-69.533	43.259	-5.3145
		rh	inferiorparietal	part8	50.2	-56.465	40.015	lh	inferiorparietal	part6	-37.123	-69.533	43.259	-5.446
		lh	lateraloccipital	part2	-42.947	-72.409	-6.834	lh	inferiortemporal	part5	-52.818	-31.309	-26.385	-5.4212
		rh	superiorfrontal	part3	12.367	-3.2651	65.643	lh	inferiortemporal	part5	-52.818	-31.309	-26.385	6.2085
		rh	superiorfrontal	part7	9.6868	8.2947	60.026	lh	inferiortemporal	part5	-52.818	-31.309	-26.385	5.3183
		lh	precuneus	part5	-7.174	-69.685	35.982	lh	isthmuscingulate	part1	-8.6169	-48.172	7.7319	5.4388
		lh	inferiortemporal	part5	-52.818	-31.309	-26.385	lh	lateraloccipital	part2	-42.947	-72.409	-6.834	-5.4212
		rh	superiorfrontal	part11	9.2005	24.389	53.686	lh	lateralorbitofrontal	part2	-20.811	15.328	-20.022	5.3532
		lh	caudalmiddlefrontal	part4	-39.715	11.341	48.846	lh	parsopercularis	part2	-44.486	11.435	5.6531	5.7388
		lh	superiorfrontal	part1	-11.063	61.803	6.2995	lh	parsopercularis	part2	-44.486	11.435	5.6531	5.392
		rh	rostralmiddlefrontal	part9	38.413	43.921	19.272	lh	parsopercularis	part2	-44.486	11.435	5.6531	5.6108
		rh	superiorfrontal	part8	11.492	46.988	37.341	lh	parsopercularis	part2	-44.486	11.435	5.6531	5.4602
		lh	caudalmiddlefrontal	part1	-33.266	20.2	45.348	lh	parsopercularis	part3	-45.812	13.245	17.796	5.3286
		rh	postcentral	part1	13.789	-34.572	71.667	lh	parstriangularis	part1	-48.102	30.819	5.2278	-5.5566
		lh	inferiorparietal	part6	-37.123	-69.533	43.259	lh	precentral	part2	-49.771	0.85905	7.7181	5.7621
		lh	rostralmiddlefrontal	part8	-23.693	56.431	9.9102	lh	precentral	part2	-49.771	0.85905	7.7181	5.7898
		lh	superiorfrontal	part9	-12.799	41.987	41.756	lh	precentral	part2	-49.771	0.85905	7.7181	5.6467
		rh	superiorfrontal	part8	11.492	46.988	37.341	lh	precentral	part2	-49.771	0.85905	7.7181	5.491
		rh	parsopercularis	part3	46.693	12.043	16.936	lh	precentral	part3	-13.373	-26.42	69.113	5.5684
		lh	isthmuscingulate	part1	-8.6169	-48.172	7.7319	lh	precuneus	part5	-7.174	-69.685	35.982	5.4388
		lh	rostralmiddlefrontal	part10	-26.224	50.223	20.187	lh	precuneus	part5	-7.174	-69.685	35.982	-5.4572
		rh	fusiform	part4	36.035	-34.845	-22.614	lh	precuneus	part5	-7.174	-69.685	35.982	5.403
		rh	inferiorparietal	part1	49.547	-52.679	13.404	lh	precuneus	part5	-7.174	-69.685	35.982	6.0372
		rh	isthmuscingulate	part1	10.076	-47.139	6.8641	lh	precuneus	part5	-7.174	-69.685	35.982	5.7394
		lh	precentral	part2	-49.771	0.85905	7.7181	lh	rostralmiddlefrontal	part8	-23.693	56.431	9.9102	5.7898
		lh	precuneus	part5	-7.174	-69.685	35.982	lh	rostralmiddlefrontal	part10	-26.224	50.223	20.187	-5.4572
		lh	parsopercularis	part2	-44.486	11.435	5.6531	lh	superiorfrontal	part1	-11.063	61.803	6.2995	5.392
		rh	superiorfrontal	part3	12.367	-3.2651	65.643	lh	superiorfrontal	part4	-17.927	1.24	62.199	-5.3366
		rh	superiorfrontal	part7	9.6868	8.2947	60.026	lh	superiorfrontal	part4	-17.927	1.24	62.199	-5.5003
		rh	postcentral	part1	13.789	-34.572	71.667	lh	superiorfrontal	part8	-10.007	10.758	61.434	-5.551
		rh	superiorfrontal	part3	12.367	-3.2651	65.643	lh	superiorfrontal	part8	-10.007	10.758	61.434	-5.5873
		lh	precentral	part2	-49.771	0.85905	7.7181	lh	superiorfrontal	part9	-12.799	41.987	41.756	5.6467
		rh	superiorfrontal	part3	12.367	-3.2651	65.643	lh	superiorfrontal	part9	-12.799	41.987	41.756	-6.3098
		rh	superiorfrontal	part3	12.367	-3.2651	65.643	lh	superiorfrontal	part11	-17.722	30.842	48.029	-6.3696
		rh	parsopercularis	part1	45.542	12.249	5.7792	lh	superiorparietal	part9	-21.033	-66.469	43.566	-5.5935
		rh	insula	part1	36.196	9.1734	-11.674	lh	superiortemporal	part2	-43.696	8.4431	-23.51	5.4324
		rh	superiorfrontal	part3	12.367	-3.2651	65.643	rh	caudalmiddlefrontal	part3	38.176	21.138	45.693	-5.7035
		lh	inferiorparietal	part6	-37.123	-69.533	43.259	rh	caudalmiddlefrontal	part4	36.442	12.222	48.854	-5.3145
		rh	parsopercularis	part3	46.693	12.043	16.936	rh	fusiform	part1	32.029	-69.723	-12.972	-5.4079
		lh	precuneus	part5	-7.174	-69.685	35.982	rh	fusiform	part4	36.035	-34.845	-22.614	5.403
		rh	parstriangularis	part2	43.059	25.395	5.9387	rh	fusiform	part4	36.035	-34.845	-22.614	-6.5864
		lh	precuneus	part5	-7.174	-69.685	35.982	rh	inferiorparietal	part1	49.547	-52.679	13.404	6.0372
		lh	inferiorparietal	part6	-37.123	-69.533	43.259	rh	inferiorparietal	part8	50.2	-56.465	40.015	-5.446
		rh	superiorfrontal	part3	12.367	-3.2651	65.643	rh	inferiorparietal	part10	46.551	-64.835	30.294	5.3435
