# Supplementary material for: Morphometric similarity networks discriminate patients with lumbar disc herniation from healthy controls and predict pain intensity
Source: Front Netw Physiol. 2022 Oct 25;2:992662. doi: 10.3389/fnetp.2022.992662 (PMC10013053; doi:10.3389/fnetp.2022.992662)
Supplement: Supplementary file 4 [file Table4.xlsx]

## Sheet: table_S4
		Subregion1						Subregion2						Beta (10-4)
		Hemisphere	Subregion	Part	Centroid Coordinates			Hemisphere	Subregion	Part	Centroid Coordinates
		rh	rostralmiddlefrontal	part7	43.268	33.058	22.368	lh	caudalmiddlefrontal	part1	-33.266	20.2	45.348	2.0932
		lh	precuneus	part6	-7.305	-61.735	48.466	lh	inferiortemporal	part2	-50.245	-60.609	-7.838	2.5446
		lh	precuneus	part6	-7.305	-61.735	48.466	lh	middletemporal	part1	-59.379	-14.5	-22.706	-2.3249
		lh	postcentral	part4	-60.994	-13.469	23.995	lh	paracentral	part1	-7.3628	-38.57	61.859	-2.3621
		lh	postcentral	part6	-53.221	-15.221	34.495	lh	paracentral	part1	-7.3628	-38.57	61.859	-2.6958
		lh	postcentral	part8	-49.124	-21.492	44.209	lh	paracentral	part1	-7.3628	-38.57	61.859	-2.3313
		lh	postcentral	part4	-60.994	-13.469	23.995	lh	paracentral	part3	-7.5063	-26.003	60.179	-2.1475
		lh	postcentral	part6	-53.221	-15.221	34.495	lh	paracentral	part3	-7.5063	-26.003	60.179	-2.2842
		lh	postcentral	part4	-60.994	-13.469	23.995	lh	postcentral	part1	-16.09	-36.385	70.946	-2.1853
		lh	postcentral	part6	-53.221	-15.221	34.495	lh	postcentral	part1	-16.09	-36.385	70.946	-2.6571
		lh	postcentral	part8	-49.124	-21.492	44.209	lh	postcentral	part1	-16.09	-36.385	70.946	-2.2568
		rh	superiortemporal	part5	59.155	-22.562	3.0087	lh	postcentral	part1	-16.09	-36.385	70.946	-2.2089
		rh	postcentral	part3	28.371	-33.301	63.25	lh	postcentral	part2	-51.748	-13.375	13.364	-2.2006
		rh	postcentral	part7	43.566	-23.449	53.868	lh	postcentral	part2	-51.748	-13.375	13.364	-2.12
		rh	precentral	part6	33.546	-20.56	58.861	lh	postcentral	part2	-51.748	-13.375	13.364	-2.1411
		lh	paracentral	part1	-7.3628	-38.57	61.859	lh	postcentral	part4	-60.994	-13.469	23.995	-2.3621
		lh	paracentral	part3	-7.5063	-26.003	60.179	lh	postcentral	part4	-60.994	-13.469	23.995	-2.1475
		lh	postcentral	part1	-16.09	-36.385	70.946	lh	postcentral	part4	-60.994	-13.469	23.995	-2.1853
		lh	superiorparietal	part3	-31.851	-47.447	59.382	lh	postcentral	part4	-60.994	-13.469	23.995	-2.1624
		rh	postcentral	part3	28.371	-33.301	63.25	lh	postcentral	part4	-60.994	-13.469	23.995	-2.2353
		rh	precentral	part2	13.825	-24.345	68.443	lh	postcentral	part4	-60.994	-13.469	23.995	-2.1303
		rh	precentral	part6	33.546	-20.56	58.861	lh	postcentral	part4	-60.994	-13.469	23.995	-2.2989
		rh	precentral	part9	33.181	-9.7618	53.351	lh	postcentral	part4	-60.994	-13.469	23.995	-2.1404
		lh	paracentral	part1	-7.3628	-38.57	61.859	lh	postcentral	part6	-53.221	-15.221	34.495	-2.6958
		lh	paracentral	part3	-7.5063	-26.003	60.179	lh	postcentral	part6	-53.221	-15.221	34.495	-2.2842
		lh	postcentral	part1	-16.09	-36.385	70.946	lh	postcentral	part6	-53.221	-15.221	34.495	-2.6571
		rh	paracentral	part3	6.4975	-29.478	59.215	lh	postcentral	part6	-53.221	-15.221	34.495	-2.3561
		rh	postcentral	part1	13.789	-34.572	71.667	lh	postcentral	part6	-53.221	-15.221	34.495	-2.1603
		rh	precentral	part6	33.546	-20.56	58.861	lh	postcentral	part6	-53.221	-15.221	34.495	-2.2083
		lh	paracentral	part1	-7.3628	-38.57	61.859	lh	postcentral	part8	-49.124	-21.492	44.209	-2.3313
		lh	postcentral	part1	-16.09	-36.385	70.946	lh	postcentral	part8	-49.124	-21.492	44.209	-2.2568
		rh	precentral	part2	13.825	-24.345	68.443	lh	postcentral	part8	-49.124	-21.492	44.209	-2.1397
		rh	precentral	part5	55.756	-2.122	27.642	lh	precentral	part1	-37.874	-17.551	53.144	-2.0871
		lh	superiorfrontal	part3	-9.0207	52.775	15.417	lh	precentral	part4	-54.642	3.8046	21.877	2.1562
		rh	superiorfrontal	part6	10.21	54.909	26.16	lh	precuneus	part5	-7.174	-69.685	35.982	-2.1123
		lh	inferiortemporal	part2	-50.245	-60.609	-7.838	lh	precuneus	part6	-7.305	-61.735	48.466	2.5446
		lh	middletemporal	part1	-59.379	-14.5	-22.706	lh	precuneus	part6	-7.305	-61.735	48.466	-2.3249
		lh	superiorfrontal	part1	-11.063	61.803	6.2995	lh	precuneus	part6	-7.305	-61.735	48.466	-2.1544
		lh	superiorfrontal	part3	-9.0207	52.775	15.417	lh	precuneus	part6	-7.305	-61.735	48.466	-2.2666
		lh	superiorfrontal	part5	-10.35	54.691	27.231	lh	precuneus	part6	-7.305	-61.735	48.466	-2.2461
		rh	superiorfrontal	part6	10.21	54.909	26.16	lh	precuneus	part6	-7.305	-61.735	48.466	-2.3223
		rh	superiorparietal	part5	23.849	-65.157	38.592	lh	precuneus	part6	-7.305	-61.735	48.466	2.1417
		rh	superiorparietal	part7	13.059	-68.865	53.703	lh	precuneus	part6	-7.305	-61.735	48.466	2.122
		rh	superiorparietal	part10	30.873	-53.879	51.444	lh	precuneus	part6	-7.305	-61.735	48.466	2.6725
		rh	supramarginal	part6	58.938	-35.887	36.867	lh	precuneus	part6	-7.305	-61.735	48.466	2.2442
		rh	precentral	part3	54.264	5.645	24.205	lh	rostralmiddlefrontal	part7	-25.072	40.946	29.7	2.1877
		lh	precuneus	part6	-7.305	-61.735	48.466	lh	superiorfrontal	part1	-11.063	61.803	6.2995	-2.1544
