# Supplementary material for: Morphometric similarity networks discriminate patients with lumbar disc herniation from healthy controls and predict pain intensity
Source: Front Netw Physiol. 2022 Oct 25;2:992662. doi: 10.3389/fnetp.2022.992662 (PMC10013053; doi:10.3389/fnetp.2022.992662)
Supplement: Supplementary file 5 [file Table1.xlsx]

## Sheet: Table S1
	Hemisphere	Subregion	Part	Beta	Centroid Coordinates
	lh	caudalmiddlefrontal	part1	0.0277972	-33.266	20.2	45.348
	lh	entorhinal	part1	0.0288543	-24.011	-5.8614	-32.827
	lh	fusiform	part1	0.0297693	-30.238	-46.494	-17.452
	lh	inferiorparietal	part5	-0.0317515	-43.132	-66.559	15.906
	lh	isthmuscingulate	part1	-0.0245729	-8.6169	-48.172	7.7319
	lh	isthmuscingulate	part2	-0.0250532	-5.075	-42.785	28.464
	lh	lateralorbitofrontal	part4	-0.0251953	-28.864	25.384	-12.547
	lh	lingual	part5	-0.0276574	-14.722	-63.34	0.89487
	lh	middletemporal	part2	0.0436773	-56.849	-58.883	2.3819
	lh	paracentral	part3	-0.0287853	-7.5063	-26.003	60.179
	lh	parsorbitalis	part1	-0.0259085	-41.443	40.408	-12.178
	lh	rostralmiddlefrontal	part8	0.0324744	-23.693	56.431	9.9102
	lh	rostralmiddlefrontal	part9	0.0278312	-37.375	41.639	23.134
	lh	superiorfrontal	part3	0.0323044	-9.0207	52.775	15.417
	lh	superiorfrontal	part7	-0.0253881	-7.8667	41.423	31.085
	lh	superiorfrontal	part12	0.0255735	-17.762	21.068	55.61
	lh	superiortemporal	part5	-0.0358263	-59.114	-24.142	-1.9033
	lh	insula	part1	-0.0249443	-35.687	-20.588	11.657
	lh	insula	part4	-0.0316113	-35.45	4.2798	-0.59237
	rh	fusiform	part3	-0.0362822	37.491	-59.459	-16.182
	rh	inferiortemporal	part5	-0.0268804	51.821	-32.636	-24.873
	rh	isthmuscingulate	part1	-0.026727	10.076	-47.139	6.8641
	rh	middletemporal	part3	-0.0243053	59.994	-10.801	-22.33
	rh	parstriangularis	part2	-0.0274657	43.059	25.395	5.9387
	rh	precuneus	part6	0.0243876	7.5625	-66.638	37.238
	rh	superiorfrontal	part10	-0.0278616	9.105	36.257	30.568
	rh	superiortemporal	part4	-0.0271149	56.76	-7.7168	-6.3082
	rh	superiortemporal	part6	-0.0255467	51.438	-17.538	-3.4355
	rh	supramarginal	part1	-0.0402016	42.911	-34.255	40.888
	rh	supramarginal	part2	0.0267357	45.034	-24.934	18.411
	rh	temporalpole	part1	0.0301863	32.33	9.8406	-32.328
